# Supplementary material for: Genome-wide identification and expression profiling of SET DOMAIN GROUP family in Dendrobium catenatum
Source: BMC Plant Biol. 2020 Jan 28;20:40. doi: 10.1186/s12870-020-2244-6 (PMC6986063; doi:10.1186/s12870-020-2244-6)
Supplement: Supplementary file 3 — Additional file 3. Expression data of DcSDG genes from different tissues and organs in D. catenatum. The FPKM values of DcSDG genes in different tissues and organs was used for expression analysis in Fig. 6. Lf: leaf, Ro: root, Gr: green root tip, Wr: white part of root, St: stem, Fb: flower bud, Se: sepal, Lb: labellum, Po: pollinia, and Gs, gynostemium. [file 12870_2020_2244_MOESM3_ESM.xlsx]

## Sheet: Sheet2
Table S3 Expression data of DcSDG genes from different tissues and organs in D. catenatum.
Clade	Gene name	Leaf_fpkm	Root_fpkm	Gree_fpkm	rootw_fpkm	stem_fpkm	flow_fpkm	sepa_fpkm	labe_fpkm	poll_fpkm	gyno_fpkm
I	DcCLF	0.69	7.86	10.06	16.22	4.64	10.3	2.94	3.94	3.72	6.59
I	DcSWN	7.41	12.63	10.76	4.38	15.03	8.5	7.47	8.17	3.51	7.67
II	DcASHH1	5.45	6.37	7.84	6.99	5.54	7.4	7.45	7.23	7.55	8.67
II	DcASHH2	10.09	14.99	18.32	18.87	13.47	20.45	8.96	10.81	23.7	12.14
II	DcASHH3a	9.96	7.34	7.64	8.95	4.91	8.22	7.33	8.27	0.58	6.94
II	DcASHH3b	15.75	24.24	20.88	16.53	11.6	23.84	22.59	23.11	1.49	26.45
II	DcASHR3	2.62	11.2	3.75	13.47	1.74	10.18	4.95	3.79	12.06	7.22
III	DcATX1	5.22	11.21	8.89	13.78	6.07	15.27	5.82	7.27	7.64	7.26
III	DcATX3a	1.23	3.06	1.68	2.18	1.45	5.98	2.25	3.56	23.59	3.23
III	DcATX3b	3.66	9.23	8.01	10.8	4.51	9.04	4.09	4.46	4.41	4.68
III	DcATX3c	8	12.64	12.81	14.3	6.64	16.82	10.15	10.17	8.68	12.14
III	DcATX3d	0.2	6.76	2.46	8.84	0.9	12.37	0.81	0.47	0.66	5.86
IV	DcATXR5a	0.6	7.2	6.49	4.33	1.14	5.47	3.35	4.72	19.62	3.77
IV	DcATXR5b	6.92	7.29	6.38	6.73	7.22	13.43	27.42	13.07	27.91	12.82
IV	DcATXR6	1.03	2.89	0.17	7.15	0.31	2.73	1.05	0.57	0.38	1.35
M	DcATXR3	7.72	18.97	20.05	16.79	10.84	18.52	8.87	9.66	6.86	9.01
M	DcATXR7	9.95	19.45	20.78	17.87	13.62	17.43	6.13	18.13	11.28	8.78
V	DcSUVH1a	18.12	63.15	49.28	31.5	48.77	25.76	14.02	12.61	1.27	20.29
V	DcSUVH1b	13.31	26.55	21.46	18.91	29.3	21.7	6.58	7.11	0.66	20.1
V	DcSUVH2a	0.05	0.76	0.42	2.17	1.41	2.76	0.37	0.05	2.13	1.98
V	DcSUVH2b	12.02	22.9	24.31	16.49	23.49	25.58	9.89	11.14	164.55	11.95
V	DcSUVH4	3.66	10.37	5.73	14.54	4.39	16.41	9.87	22.05	2.13	17.42
V	DcSUVH45	7.81	21.46	15.24	16.74	14.36	21.41	10.04	12.15	51.2	12.51
V	DcSUVH5a	1.11	3.92	3	5.83	3.49	9.59	0.87	2.92	20.73	3.61
V	DcSUVH5b	6.01	8.94	8.33	7.89	5.24	8.71	6.07	8.2	3.69	7.15
V	DcSUVR14a	7.77	7.93	8.61	10.1	9.39	12.4	4.28	2.92	0.1	6.86
V	DcSUVR14b	1.15	4.1	4.41	4.8	1.7	8.43	1.36	1.28	2.65	5.47
V	DcSUVR14c	6.96	16.83	16.37	22.5	10.23	20.32	5.47	3.88	4.75	9.44
V	DcSUVR3	1.03	2.91	2.22	3.93	1.65	5.28	1.96	2.65	11.22	2.55
V	DcSUVR4	0.47	2.71	2.94	3.71	2.32	9.17	1.99	2.07	7.09	4.38
V	DcSUVR5	7.67	29.69	28.23	23.9	12.26	26.95	12.65	16.83	24.42	12.76
VI	DcASHR1	16.11	21.81	19.96	18.65	17.68	22.21	22.69	18.3	1.29	23.55
VI	DcASHR2	8	8.72	8	13.56	10.74	16.02	3.8	4.35	23.39	10.56
VI	DcATXR1	0	0.7	0	1.65	0	2.38	0	0	0.15	0.23
VI	DcATXR2	8.31	17.32	18.34	19.28	10.52	34.85	16.77	24.46	111.64	22.93
VI	DcATXR4	4.38	3.67	10.76	9.88	5.52	12.39	10.28	12.61	0.71	11.73
VI	DcSDG42	9.81	14.89	13.47	7.3	9.59	11.13	7.7	9.17	0.54	8.66
VII	DcSDG45	48.48	19.21	11.38	8.83	15.81	15.6	14.97	14.07	1.05	12.25
VII	DcSDG46	13.21	9.83	4.97	4.45	5.4	8.15	5.62	7.44	37.7	5.42
VII	DcSDG47	5.63	8.51	8.33	7.01	6.61	7.65	6.92	9.55	1.87	8.45
VII	DcSDG48	65.28	34.9	16.32	9.54	38.57	18.17	11.28	15.4	5.92	14.28
VII	DcSDG49	14.33	12.44	12.22	8.99	19.54	13.07	7.21	9.47	2.55	13.56
VII	DcSDG50	7.92	8.58	8.34	7.66	10.96	10.63	10.98	16.12	1.4	8.39
VII	DcSDG51	83.99	31.35	35.98	30.24	33.58	35.13	28.14	29.91	2.3	26.72
