# Supplementary material for: Genome-wide identification and expression profiling of SET DOMAIN GROUP family in Dendrobium catenatum
Source: BMC Plant Biol. 2020 Jan 28;20:40. doi: 10.1186/s12870-020-2244-6 (PMC6986063; doi:10.1186/s12870-020-2244-6)
Supplement: Supplementary file 5 — Additional file 5. Expression data of DcSDG genes from different drought treatments. The FPKM values of DcSDG genes in leaves under different drought treatments were used for expression analysis in Fig. 7. The seedlings were watered on the 1st day, dried from the 2nd to the 7th day, and re-watered on the 8th day. Leaves were collected at different times; DR5/ DR8, DR6/DR10, and DR7/DR15 indicate sampling at 06:30 and 18:30 on the 2nd, 7th, and 9th days, respectively, and DR11 indicates sampling at 18:30 on the 8th day. [file 12870_2020_2244_MOESM5_ESM.xlsx]

## Sheet: All
Table S4. Expression data of DcSDG genes from different drought treatments.
Class	gene_name	FPKM.DR5	FPKM.DR7	FPKM.DR11	FPKM.DR6	FPKM.DR8	FPKM.DR10	FPKM.DR15
I	DcSWN	7.31	9.93	10.06	6.81	9.45	11.12	10.81
I	DcCLF	1.88	0.55	0.9	2.33	1.02	0.76	0.74
II	DcASHH3a	8.84	9.72	11.75	12.11	11.26	10.5	12.81
II	DcASHH2	8.22	7.4	7.9	8.97	8.67	7.39	8.19
II	DcASHR3	6.18	2.28	4.25	3.09	1.7	3.39	3.09
II	DcASHH3b	20.75	15.32	16.18	16.88	15.2	13.92	19.21
II	DcASHH1	7.47	7.23	5.72	6.6	6.1	6.56	6.24
III	DcATX3b	3.35	3.86	3.92	4.79	4.21	4.04	4.77
III	DcATX3a	3.31	3.1	3.1	4.23	2.89	2.53	2.53
III	DcATX1	5.58	6.57	5.72	6.77	5.86	6.81	7.86
III	DcATX3d	0.55	0.37	0.21	0.24	0.2	0.3	0.31
III	DcATX3c	7.86	7.73	6.81	6.46	7.17	6.65	6.97
IV	DcATXR5a	1.05	1.2	1.46	1.36	1.21	1.21	1.07
IV	DcATXR5b	4.84	6.35	5.28	5.65	8	6.43	6.06
IV	DcATXR6	0.1	0	0.24	0.33	0.23	0.1	0.58
M	DcATXR3	13.6	12.14	11.08	13	12.68	11.01	12.94
M	DcATXR7	2.48	2.95	5.27	5.78	5.32	7.3	12.23
V	DcSUVH1a	18.2	19.02	19.48	15.49	23.96	18.2	16.5
V	DcSUVR5	13.7	11.93	13.2	10.67	10.13	11.42	11.24
V	DcSUVH45	7.39	6.82	9.55	9.05	8.78	8.65	8.92
V	DcSUVR3	1.13	0.32	2.63	2.39	0.94	2.46	2.95
V	DcSUVR14c	11.26	8.44	7.49	11.37	8.26	8.37	8.02
V	DcSUVR14b	0.69	2.64	2.16	2.52	2.57	2.04	2.31
V	DcSUVH1b	16.64	6.34	15.19	16.9	13.69	12.73	12.92
V	DcSUVH5b	5.96	4.47	6.97	6.41	4.92	4.68	6.11
V	DcSUVH4	1.4	2.45	3.82	4.48	1.99	3.82	4.5
V	DcSUVR14a	8.76	6.86	5.09	5.46	7.91	8.3	9.67
V	DcSUVH2a	0.27	0.21	0.21	0.36	0.34	0.17	0.13
V	DcSUVR4	1.27	0.73	1.21	1.37	0.78	0.69	0.54
V	DcSUVH5a	0.33	0.71	0.5	0.93	0.71	0.87	1.06
V	DcSUVH2b	16.57	12.1	17.49	13.91	16	10.58	11.78
VI	DcASHR1	22.03	15.34	16.22	13.81	18.11	15.81	14.85
VI	DcATXR4	7.14	11.33	6.82	8.17	12.67	9.83	9.53
VI	DcSDG42	8.81	6.55	8.2	8.42	7.85	7.56	7.95
VI	DcATXR2	19.18	16.14	15.99	14.31	17.4	14.53	12.33
VI	DcASHR2	5.97	5.03	5.3	12.04	7.79	7.74	9.33
VII	DcSDG47	6.17	7.1	4.94	5.4	8.35	7.1	7.87
VII	DcSDG49	13.67	18.14	11.53	11.29	15.89	11.92	13.29
VII	DcSDG51	53.69	58.99	56.17	65.11	65.06	62.92	67.65
VII	DcSDG48	19.34	24.46	34.12	21.3	20.89	29.9	39.17
VII	DcSDG45	28.91	34.84	36.28	37.47	33.71	36.08	45.42
VII	DcSDG46	5.59	8.2	5.1	6.99	8.16	8.72	9.44
VII	DcSDG50	4.94	4.25	3.84	4.7	5.28	5.11	4.23
