# Supplementary material for: Genome-wide identification and expression profiling of SET DOMAIN GROUP family in Dendrobium catenatum
Source: BMC Plant Biol. 2020 Jan 28;20:40. doi: 10.1186/s12870-020-2244-6 (PMC6986063; doi:10.1186/s12870-020-2244-6)
Supplement: Supplementary file 6 — Additional file 6. Expression data of DcSDG genes in the absence and presence of cold treatment. The FPKM values of DcSDGs genes in leaves under cold stress / 20 °C (control) for 20 h were used for expression analysis in Fig. 8. [file 12870_2020_2244_MOESM6_ESM.xlsx]

## Sheet: Sheet1
Table S5 Expression data of DcSDG genes in the absence and presence of cold treatment.
Clade	Gene name	CK_1	CK_2	CK_3	Cold_1	Cold_2	Cold_3	Fold Change	p Value*
I	DcSWN	7.89659	11.9076	9.70388	11.6822	12.1794	8.76378	1.10564	0.55
I	DcCLF	2.43697	1.47028	1.69353	1.57929	1.60126	2.76649	1.06182	0.82
II	DcASHH3a	5.18788	4.20921	4.52443	5.30035	5.62916	5.29278	1.16527	0.069
II	DcASHH2	12.5797	11.0929	13.0177	9.91114	12.5133	9.65838	0.874423	0.23
II	DcASHR3	2.2766	1.49394	1.4941	1.69257	1.73713	2.12261	1.05464	0.76
II	DcASHH3b	11.972	11.9791	9.53867	9.96057	10.6192	10.6428	0.932301	0.42
II	DcASHH1	2.98365	3.47183	3.30466	5.24079	5.80018	5.7234	1.71764	0.0005
III	DcATX3b	3.13092	3.21744	3.54144	4.65822	5.50394	4.06297	1.43836	0.03
III	DcATX3a	1.51407	1.49146	1.70893	1.63326	1.67677	1.37843	0.994484	0.96
III	DcATX1	4.29474	4.63717	5.33169	5.61669	6.20135	5.3989	1.20705	0.064
III	DcATX3d	0.253553	0.27078	0.400424	0.442075	0.700176	1.17251	2.50311	0.1
III	DcATX3c	8.43184	7.11896	6.98726	7.47181	8.28603	8.01568	1.05482	0.47
IV	DcATXR5a	1.92377	2.14753	1.75054	0.851762	0.8118	0.780507	0.419811	0.0007
IV	DcATXR5b	4.02707	3.96245	3.88407	2.90063	3.10596	3.20402	0.775723	0.0009
IV	DcATXR6	0.121291	0.043174	0	0.061747	0.177096	0.334652	3.48703	0.19
M	DcATXR3	11.0576	11.5082	12.0592	12.1011	13.4115	11.4817	1.06843	0.29
M	DcATXR7	4.39188	3.51935	4.54224	4.55845	5.61024	5.1409	1.22934	0.096
V	DcSUVH1a	38.1334	47.9567	54.2015	32.9941	41.3673	24.4502	0.70433	0.11
V	DcSUVR5	8.12161	8.94652	9.59081	10.0181	11.3101	10.0224	1.17599	0.061
V	DcSUVH45	9.78136	10.4487	8.96579	8.73795	8.91861	6.70334	0.834361	0.12
V	DcSUVR3	1.30659	0.882485	0.944083	0.433623	0.636759	0.844766	0.611252	0.086
V	DcSUVR14c	6.94399	9.89681	9.76613	10.2477	12.3784	10.1927	1.23347	0.16
V	DcSUVR14b	0.700975	0.779532	0.630387	0.81783	1.2847	1.09913	1.51673	0.061
V	DcSUVH1b	12.9008	15.2624	14.9601	10.4704	14.1447	8.78716	0.774574	0.14
V	DcSUVH5b	7.73946	8.17638	7.82883	9.84874	11.2842	10.3638	1.32648	0.0042
V	DcSUVH4	1.21441	1.07114	0.953713	1.45067	1.66746	1.59907	1.45626	0.0075
V	DcSUVR14a	28.6366	16.1039	14.7081	6.10029	6.95017	8.92298	0.369622	0.05
V	DcSUVH2a	0.561988	0.237569	0.429127	0.701179	0.911774	0.528415	1.74281	0.1
V	DcSUVR4	0.662461	0.468194	0.618322	0.6929	1.06176	0.806858	1.46458	0.094
V	DcSUVH5a	0.581891	0.860238	1.07519	1.72584	1.87368	2.02234	2.23328	0.0035
V	DcSUVH2b	16.3867	20.1861	20.1218	23.6451	26.6447	18.7805	1.21829	0.19
VI	DcATXR1	0	0	0	0	0	0.044006	/	0.37
VI	DcASHR1	12.8932	12.3497	11.9598	10.6405	10.8952	11.1541	0.878693	0.0081
VI	DcATXR4	6.68568	7.49945	6.92062	6.85289	8.47882	6.11511	1.01616	0.89
VI	DcSDG42	6.94279	7.30396	6.7822	5.50656	7.65208	5.03259	0.865057	0.31
VI	DcATXR2	13.3122	14.5107	13.4779	10.3114	11.3214	9.68571	0.758301	0.0053
VI	DcASHR2	9.27322	6.95079	6.95059	3.33356	3.09228	4.51649	0.472169	0.01
VII	DcSDG47	3.52163	3.32671	3.05474	3.01661	3.67155	2.5661	0.934483	0.57
VII	DcSDG49	7.92034	10.3686	9.62761	10.3504	13.4247	9.54556	1.19358	0.26
VII	DcSDG51	32.9487	35.175	31.4345	49.437	46.427	67.6757	1.64265	0.034
VII	DcSDG48	33.4652	40.7114	34.8881	40.5415	45.2276	36.2103	1.11841	0.28
VII	DcSDG45	18.0572	18.4914	18.1347	20.2273	20.5415	20.2375	1.11563	0.0002
VII	DcSDG46	5.35389	7.6747	4.65721	7.55632	7.08997	10.1636	1.40282	0.15
VII	DcSDG50	6.77279	5.00407	4.50919	2.88962	3.47506	3.25484	0.59066	0.035
* student's t-test
