# Supplementary material for: Genome-wide identification and expression profiling of SET DOMAIN GROUP family in Dendrobium catenatum
Source: BMC Plant Biol. 2020 Jan 28;20:40. doi: 10.1186/s12870-020-2244-6 (PMC6986063; doi:10.1186/s12870-020-2244-6)
Supplement: Supplementary file 9 — Additional file 9. Primers used for expression analysis of heat shock treatment in this study. [file 12870_2020_2244_MOESM9_ESM.xlsx]

## Sheet: Primer
Table S1 Primers used in this study.
Primer Name	Primer Sequence	Fragment size
DcCLF-F	ATCACTCATCACCTCCAAAG	88
DcCLF-R	AAGGAACCTAACACACGCTC
DcSWN-F	AAGAGCGTGGTTCGTC	322
DcSWN-R	GGATTTCCTCGGGTAA
DcASHH1-F	CCACGAGGAAAGGGAA	196
DcASHH1-R	GCACCACAGAGGCACC
DcASHH2-F	GTTCAGCACAAGGGTC	94
DcASHH2-R	GCAAAAGAAGAGGAGG
DcASHH3a-F	CTGCCAACCTAATACTGA	109
DcASHH3a-R	ATAATCATAAGTCAATTCCTCTC
DcASHH3b-F	TAAGAGAAGATGGAGAGC	280
DcASHH3b-R	CAAAAATACAAAGAGTCG
DcATX1-F	ATAGCGATTCGGGGGA	216
DcATX1-R	ACGCAGGGAGTGGTGG
DcATX3a-F	TGTGGGGGATGTGGTC	96
DcATX3a-R	GAAACTGGCTCGGGAG
DcATX3b-F	CGGAAAAAGCGGAGGGT	87
DcATX3b-R	TTCGGGCAGGTAAGGCA
DcATX3c-F	CGGCTGGGTGAAACAAGG	135
DcATX3c-R	CCATAATCGGCTAAGAAGGC
DcATX3d-F	CTGGTATGGTATCTTCGTT	265
DcATX3d-R	TTTCCCTGTTTATTTGAGT
DcATXR3-F	TGGAGGGATATGCGTAAG	196
DcATXR3-R	GAGGAGGGAGAGGAGGAG
DcATXR7-F	AGCTCCCCCTCCTAAG	160
DcATXR7-R	CCAATCCCATCCACTA
DcATXR5a-F	CAGAAATCACCAGCGT	224
DcATXR5a-R	GGCAAAGAACATCCAA
DcATXR5b-F	CCACCTTTACTGCCTCA	207
DcATXR5b-R	CGCCTTCTTCTTTTCCT
DcATXR6-F	TGGAAAGAGGAGAATGC	243
DcATXR6-R	TGATGTAACGAGCGATG
DcSUVH1a-F	GATTACACTATCCATACCACGACTT	116
DcSUVH1a-R	TTCCTCTTGCCACTGCCCT
DcSUVH1b-F	TGAGGGAACCTGGACAA	251
DcSUVH1b-R	GACGCTAAGGCAACGAC
DcSUVH2a-F	TATGATGCAAGTGGAGTT	228
DcSUVH2a-R	TTGTTGTTTTGTGAGGAC
DcSUVH2b-F	ACTCACTATCCATCGT	280
DcSUVH2b-R	ATCTGGTCCTGTTCAC
DcSUVH4-F	CCGTCTGTGTCGGCTTG	151
DcSUVH4-R	AGTGGCTGGGATGGGAA
DcSUVH45-F	TTCATCGCCAACTCCAAG	234
DcSUVH45-R	CAACGCCCCAAATAACAC
DcSUVH5a-F	AAACATACCCATCAGC	238
DcSUVH5a-R	CCACAAAAACCAGTCA
DcSUVH5b-F	ACATAAAGCAGAAGGC	86
DcSUVH5b-R	CAGGACAAAAAAGAGG
DcSUVR14a-F	GTTCCTATTGCCGTGG	242
DcSUVR14a-R	AGTTTTACCTTCCCCG	81
DcSUVR14b-F	CACCATTATTATCATCTTGCCTT
DcSUVR14b-R	ATCAATCCCGTAATCCCAT
DcSUVR14c-F	TAGAGAGACGAGAGCGAT	130
DcSUVR14c-R	CTGGAGAGAGTGAGTTGG
DcSUVR3-F	TACTTCCTCTACTCCCGC	278
DcSUVR3-R	GTCCTATTCACGCACTCC
DcSUVR4-F	CAATAAGAGTGAGAGAGG	300
DcSUVR4-R	GAACAAGTAGAGCAACAA
DcSUVR5-F	TCTATCTTTTGCACGTTC	278
DcSUVR5-R	TTTCATCCATCTCCCACT
DcASHR1-F	ATTGCGTGGTATTGTGGTAGTG	85
DcASHR1-R	CGGTCAAGGAGGAAAGGG
DcASHR2-F	CCATTCCCTCCTTAGTCC	80
DcASHR2-R	AAGCGTTCCTTTTATCCT
DcASHR3-F	GATGGTGCTGATACTAATGTTGGA	144
DcASHR3-R	TTTGCGGAATGGTCTGTTTG
DcATXR1-F	CTAAGGTAATGGGCAA	174
DcATXR1-R	CGAAGTAAGCAAAGGT
DcATXR2-F	ACACCAAATACGCCAACC	272
DcATXR2-R	CACTGAACCAATGAACCG
DcATXR4-F	GGTGGCAGAGCGGTTA	284
DcATXR4-R	TCGGAGAGGGCGAGAG
DcSDG42-F	GCATACAAACACCCCTA	227
DcSDG42-R	TCCTTACTCTTCCGACA
DcSDG45-F	GCGAAGCAAGCAAAGCA	107
DcSDG45-R	AAAATGAGGGCGGGGAT
DcSDG46-F	TGCTGCTTCCATTCAT	110
DcSDG46-R	TTCTGCCACAACCTTT
DcSDG47-F	GATGCTGTTATTGTGGAG	184
DcSDG47-R	TTGTTGTCGTAAGTGCTC
DcSDG48-F	AGTTGCCTTAGTTCCTT	129
DcSDG48-R	ACCTGTTCACCAGATTG
DcSDG49-F	AGATAGAAAAGGGAAAGG	272
DcSDG49-R	TAACAGAAAGCTGAGTGC
DcSDG50-F	AGGTCTTCAACACTTACG	182
DcSDG50-R	ATTCAACTTTCTCCACAA
DcSDG51-F	CAATACCAAGAAAAACGA	244
DcSDG51-R	GACGAGCCTGAAAATAAC
DcACTIN-F	GATTTGCTGGTGACGATGC	136
DcACTIN-R	AGGATACCTCTTTTGGACTGG
